# Supplementary material for: Efficacy of Antivascular Ultrasound (AVUS) in Hepatocellular Carcinoma (HCC)
Source: Cancers (Basel). 2024 Nov 7;16(22):3756. doi: 10.3390/cancers16223756 (PMC11592062; doi:10.3390/cancers16223756)
Supplement: Supplementary file 1 [file cancers-16-03756-s001.zip]

Archive with 1 entries (1 files):
- cancers-3226551-supplementary.xlsx
