# Supplementary material for: Efficacy of Antivascular Ultrasound (AVUS) in Hepatocellular Carcinoma (HCC)
Source: Cancers (Basel). 2024 Nov 7;16(22):3756. doi: 10.3390/cancers16223756 (PMC11592062; doi:10.3390/cancers16223756)
Supplement: Supplementary file 1 [file cancers-16-03756-s001.zip › cancers-3226551-supplementary.xlsx]

## Sheet: Sheet1
Study Author	Study Year	Study Model	Sonication Parameters	Ultrasound Probes	Microbubble used	Investigated Therapeutic Mechanisms
Sivapalan (17)	2015	HCC Mice Model	Operated at 1 MHz, 1.4 MPa peak negative pressure.	Focused transducer	Experimental lipid encapsulated formulation of unknown dosage	AVUS + Drug Therapy
Zhu (15)	2015	HCC Mice Model	Operated at 1.1 MHz, 0.5 MPa peak negative pressure, time-average power intensity of 2.06 W/cm2	Patented custom ultrasound sonication system	Manufactured by the research group independently with unknown dosage	AVUS + Drug Therapy
Shen (11)	2016	HCC Rabbit Model	Operated at 20kHz, 2 W/cm	Focused low-frequency US transducer	Continuous infusion at 0.2 mL/min, SonoVue® (Bracco Company, Milan, Italy)	AVUS + Drug Therapy, focused on order of therapy
Daecher (8)	2017	HCC Rat Model	Operated with mechanical index of 1.35	Siemens S3000 scanner with 9L4 probe	0.1mL, Optison® (GE Healthcare, Princeton, NJ, USA)	AVUS + Radiation Therapy
Sun (7)	2018	HCC Rabbit Model	Operated at 370 kHz, 1.5 MPa peak negative epressure	Focused LA322 linear array probe, Mylab90 color Doppler ultrasonic diagnostic instrument	0.6mL, SonoVue® (Bracco Company, Milan, Italy)	Stanalone AVUS
D'Souza (4)	2019	HCC Rat Model	Opearated at sptial-average-temporal-average intensity (Isata) of 2W/cm2	Dynatronics D150 Plus	0.7mL, unknown type	Stanalone AVUS
D'Souza (5)	2019	HCC Rat Model	Compared 2 alternate doses. Primary group: Isata of 2 W/cm2. Reduced dose group: Isata of 1 W/cm2	Dynatronics D150 Plus	Primary group: 0.5 mL. Reduced dose group: 0.1mL. Definity® (Lantheus, North Billerica, MA, USA)	Stanalone AVUS, focused on dose-dependent effects
Wu (12)	2019	HCC Mice Model	Operated at 1 MHz, 0.5 MPa peak negative pressure, 2 W/cm2.	Sonitron 2000	0.05 mL, Visistar VEGFR2 (Targeson Inc., San Diego, CA, USA)	AVUS + Drug Therapy
Sultan (16)	2020	HCC Rat Model	Compared 2 alternate doses. Primary group: Isata of 2 W/cm2. Reduced dose group: 1 W/cm2.	Dynatronics D150 Plus	Primary group: 0.7 mL. Reduced dose group: 0.3 mL. Definity® (Lantheus, North Billerica, MA, USA)	Stanalone AVUS, focused on dose-dependent effects
Sultan (3)	2021	HCC Rat Model	Operated at 2.8 MHz, peak negative pressure of 0.23 MPa, Isata of 1.65 W/cm2	15mm single element plane disk transducer	0.5 mL, Definity® (Lantheus, North Billerica, MA, USA)	Stanalone AVUS, focused on treatment interval
Kim (18)	2021	HCC Rabbit Model	Operated at 3.5 MHz	375BT Convex Probe Transducer, Aplio 500 ultrasonographic system	Doxorubicin-loaded albumin nanoparticle-conjugated microbubble complex in an iodized oil emulsion (DOX-NPs-MB complex in Lipiodol), manufactured independently by research group	AVUS + Drug Therapy
Morrison (6)	2022	HCC Mice Model	Operated at 0.865 W/cm2	Custom add-on module (AOM) developed by research group, based on Ultrasonix C5-2 abdominal imaging transducer	0.05mL Definity® (Lantheus, North Billerica, MA, USA)	Standalone AVUS, focused on custom AOM hardware
Eisenbrey (19)	2021	Clinical Trial Enrolling Patients with HCC	Operated at 1.5 MHz, mechanical index 1.13	Siemens S3000 HELX scanner with a 6C1 probe	5 mL, Optison® (GE Healthcare, Princeton, NJ, USA)	AVUS + TARE
Supplement Table S1: Summary of pre-clinical and clinical evidence reviewed pertaining to the use of AVUS in HCC.
